# Supplementary material for: Regional innovation distribution and its dynamic evolution: Policy impact and spillover effect—Based on the perspective of innovation motivation
Source: PLoS One. 2020 Jul 10;15(7):e0235828. doi: 10.1371/journal.pone.0235828 (PMC7351176; doi:10.1371/journal.pone.0235828)
Supplement: S1 Dataset — (XLSX) [file pone.0235828.s001.xlsx]

## Sheet: Sheet1
id	year	eduyear	gdp	ki	ci	gov	fin	patent	exp	imp	rdpeople	fm	shy	wg
1	2001	10.11	25523	100.6	103.1	1748973	72013	12174	790924	1969953	95255	4984	5114	2076
1	2002	10.26	28449	100.4	98.2	2150964	94362	13842	833685	1836527	114919	5785	5920	2137
1	2003	10.35	32061	102.2	100.23	2162419	129611	17003	995985	2137426	109947	7833	6665	2505
1	2004	10.56	37058	104.29	100.952	2728301	110047	18402	1311698	2970287	151542	8608	6321	3473
1	2005	10.69	45443.7	100.71	101.451	3320164	106513	22572	1.83966e+06	3.50894e+06	171045	12102	6940	3530
1	2006	10.95	50467	100.4	100.887	3742238	210100	26555	2.49337e+06	4.55268e+06	168398	14226	8200	4129
1	2007	11.09	58204	102.8	102.405	4760320	83648	31680	3.02358e+06	5.18016e+06	187578	18763	8819	4098
1	2008	10.97	63029	107.78	105.062	4959710	79563	43508	3.47187e+06	6.03227e+06	189551	28394	11157	3957
1	2009	11.17	70452	97.1	98.4583	3494931	488328	50236	2.91531e+06	5.79339e+06	191779	29326	15424	5486
1	2010	11.36	73856	102.5	102.4	4.72075e+06	492569	57296	3071739	7.9977e+06	193718	33466	18637	5193
1	2011	11.55	81658	105.66	105.636	4978522	697404	77955	3.16252e+06	9.76754e+06	217255	45057	26615	6283
1	2012	11.84	87475	101.3	103.258	5659921	808393	92305	3.12477e+06	9.74182e+06	235493	52720	32609	6976
1	2013	12.03	94647.9	99.89	103.3	6795421	662188	123336	3.32214e+06	9.83394e+06	242175	67554	47586	8196
1	2014	11.85	99995	99.98	101.619	7000675	934803	138111	3.1649e+06	1.11462e+07	245384	78129	48228	11754
1	2015	12.15	106497	97.58	101.846	7916391	798234	156312	2.90014e+06	1.01774e+07	245728	88930	53243	14139
1	2016	12.3	118198	99.66	101.399	8026073	860317	189129	2.54558e+06	9.68665e+06	253337	104643	64496	19990
1	2017	12.5	128994	104.67	102.089	8224113	885477	185928	2.64803e+06	9.51381e+06	269835	99167	68400	18361
1	2018	12.56	140211	103.78	101.511	9205698	1066588	211212	2.83077e+06	9.91109e+06	267338	117664	70507	23041
2	2001	9.1	20154.4	99.7	101.2	127720	58723	3081	886328	940070	23893	784	1707	590
2	2002	9.15	22380	99.5	99.6	150616	20688	5360	1108387	1176633	26216	2070	2361	929
2	2003	9.25	26532	102.59	101.027	182235	73763	6812	1384932	1618109	28808	3328	2713	771
2	2004	9.64	31550	107.33	102.255	219448	104268	8406	2047852	2275780	29553	4013	3142	1251
2	2005	9.51	35783.2	101.16	101.549	336821	83327	11657	2.60321e+06	2.85995e+06	33441	4470	4690	2497
2	2006	9.73	41163	100.7	101.512	280782	84542	13299	3.26904e+06	3.45929e+06	37164	4981	4184	4134
2	2007	9.81	46122	102.6	104.215	349147	137626	15744	3.81604e+06	3.74033e+06	44854	5364	5117	5263
2	2008	9.88	55473	109.2	105.404	434799	161096	18230	4.15002e+06	4.54028e+06	48348	6281	6061	5888
2	2009	10.05	62574	97.6	99.0252	323641	64943	19624	3.03751e+06	4.16598e+06	52039	6367	8267	4990
2	2010	10.23	72994	102.57	103.55	441448	69851.9	25973	3.7771e+06	5384080	58771	7347	11064	7562
2	2011	10.4	85213	105.7	104.852	476001	127076	38489	4.50667e+06	6.66131e+06	74293	10623	18042	9824
2	2012	10.51	93173	99.95	102.726	580718	117074	41009	4.90605e+06	7.37874e+06	89609	13587	22074	5348
2	2013	10.54	100105	99.48	103.1	726278	160474	60915	4892996	8.56701e+06	100219	21946	34134	4835
2	2014	10.5	105231	100.5	101.851	745800	143775	63422	5.20114e+06	9.24092e+06	113335	23391	35068	4963
2	2015	10.78	107960	99.89	101.66	1047561	148327	79963	4.83597e+06	7.06004e+06	124321	28510	46845	4608
2	2016	10.77	115053	99.37	101.073	940214	126233	106514	4.1657e+06	6.53167e+06	119384	38153	63589	4772
2	2017	11.1	118944	104.27	101.197	1043628	139207	86996	4.2642e+06	7.90528e+06	103087	25652	56675	4669
2	2018	11.07	120711	104.51	101.57	1022294	178012	99038	4.6052e+06	9.56892e+06	99490	26661	66535	5842
3	2001	8.19	8362	99.9	100.5	142024	45119	4695	346965	234026	28222	651	2810	1234
3	2002	8.03	9115	99.5	99	163389	52258	5390	415768	267139	32899	889	3103	1398
3	2003	8.38	10513.2	102.26	102.175	209663	68514	5623	593993	374596	34438	986	3272	1365
3	2004	8.38	12918	107.01	104.25	205297	45470	5647	970952	557013	34823	979	3258	1410
3	2005	8.17	14782.3	101.85	101.799	218450	38426	6401	1.20336e+06	729417	41703	1273	3618	1510
3	2006	8.13	16962	101.7	101.693	285376	47817	7220	1.51939e+06	828315	43740	1597	3894	1729
3	2007	8.17	19877	103.8	104.68	321299	40739	7853	2.1806e+06	1.26658e+06	45334	2094	4042	1717
3	2008	8.36	23239	109.62	106.2	379179	45909	9128	2.91342e+06	2.17506e+06	46155	2380	5001	1747
3	2009	8.42	24581	96.5	99.3215	292998	41939	11361	1.91923e+06	2.1075e+06	56509	2811	6478	2072
3	2010	8.56	28668	103.7	103.074	273894	59894.6	12295	2.79736e+06	3.40788e+06	62305	3270	7089	1936
3	2011	8.67	33969	105.5	105.696	324406	22296	17595	3.58517e+06	4.82985e+06	73025	4651	10423	2521
3	2012	8.71	36584	100.28	102.597	384941	43524	23241	3.72733e+06	4.50157e+06	78533	6108	13635	3498
3	2013	8.9	38909	99.93	103	387866	56846	27619	4.0844e+06	4.93753e+06	89546	7329	15781	4509
3	2014	8.87	39984	100.2	101.723	427072	62456	30000	4.91378e+06	4.51309e+06	100946	8332	16693	4975
3	2015	9.1	40255	97.97	100.875	536101	119675	44060	4.76558e+06	3.25934e+06	106975	11259	24646	8155
3	2016	8.97	43062	99.41	101.631	557713	85866	54838	4399827	3.09932e+06	111384	14141	30253	10444
3	2017	9.14	45387	106.73	101.47	679937	92000	61288	4.37335e+06	3.7802e+06	113191	13982	36134	11172
3	2018	9.15	47772.2	105.02	103.231	681591	107306	83785	4.94953e+06	3.79754e+06	103275	18954	51171	13660
4	2001	8.14	5460	101.7	99.8	106814	22738	1473	258685	68164	16152	350	857	266
4	2002	8.25	6146	100.5	98.4	105553	31628	1630	275155	84584	17183	473	928	229
4	2003	8.4	7435	102.92	101.824	112917	36899	1743	373515	144412	18483	480	951	312
4	2004	8.38	9150	105.21	104.14	126717	48131	1949	719609	187320	18504	571	1013	365
4	2005	8.42	12495	102.99	102.3	150328	55442	1985	630492	278824	27438	610	1036	339
4	2006	8.7	14123	101.5	102.032	167922	72377	2824	656810	309346	38767	965	1341	518
4	2007	8.78	16945	104.1	104.626	203654	49367	3333	961735	562048	36864	1212	1615	506
4	2008	8.81	20398	113.27	107.194	227564	51243	5386	1.43776e+06	581540	43986	2053	2283	1050
4	2009	8.88	21522	98.1	99.5806	137282	18774	6822	409750	522512	47772	2422	2791	1609
4	2010	9.02	26283	103.65	103.019	131631	17656.4	7927	674098	711888	46279	3046	3533	1348
4	2011	9.15	31357	105.49	105.213	156524	41640	12769	768475	853751	47355	4602	5238	2929
4	2012	9.38	33628	101.19	102.498	181572	39405	16786	844689	814485	47029	5417	6735	4634
4	2013	9.36	34983.8	100.45	103.1	248049	37936	18859	974937	741156	49035	6025	7527	5307
4	2014	9.3	35070	99.59	101.66	203264	29531	15687	1.16094e+06	690216	48955	6107	7055	2525
4	2015	9.53	34918.7	98.2	100.598	242921	37785	14948	1.14387e+06	600825	42873	5680	7911	1357
4	2016	9.7	35532	100.04	102.266	251362	35265	20031	1252731	631203	44147	8208	10079	1744
4	2017	9.92	42060	106.29	101.915	218363	38928	20697	1.3855e+06	693256	47694	7379	11719	1599
4	2018	9.84	45328	104.49	101.77	284942	28879	27106	1.65038e+06	814642	44593	9395	15788	1923
5	2001	7.7	6462.52	100.8	100.6	48564	4728	1087	89685	128831	7997	185	662	240
5	2002	7.88	7241	101	100.2	51915	2493	1202	103212	163326	8679	233	643	326
5	2003	7.77	8974.65	102.6	102.151	62459	2517	1393	152567	170065	8686	244	713	436
5	2004	8.17	11305	105	102.937	68962	5512	1457	188709	248769	11417	286	699	472
5	2005	8.22	16330.8	103.69	102.438	86773	8589	1455	228743	301676	13504	307	708	440
5	2006	8.19	20053	103.3	101.475	97296	31922	1946	269443	341843	14751	430	915	601
5	2007	8.36	25393	103.8	104.606	113553	20299	2015	380365	528708	15373	565	966	484
5	2008	8.37	32214	108.12	105.742	125199	73507	2221	459830	583522	18264	695	980	546
5	2009	8.49	40282	98.5	99.7349	82074	18045	2484	383933	562438	21676	719	1266	499
5	2010	8.86	47347	105.35	103.202	93759.7	9153.7	2912	435699	732504	24765	932	1406	574
5	2011	9.23	57974	106.25	105.581	120587	8963	3841	604497	877843	27604	1267	2034	540
5	2012	9.23	63886	101.6	103.102	118072	26436	4732	539399	857519	31819	1492	2566	674
5	2013	9.01	67835.6	99.58	103.2	150599	53931	6388	525553	913393	37280	1935	3213	1240
5	2014	9	71046.4	99.82	101.556	141610	26822	6359	640018	889460	36435	1924	3562	873
5	2015	9.35	71100.5	98.02	101.128	161014	40555	8876	613404	777202	38248	2254	5609	1013
5	2016	9.68	72064	99.51	101.691	194348	46328	10672	519570	802902	39480	2878	6401	1393
5	2017	9.61	63764	103.4	101.963	179649	60312	11701	580940	1.0084e+06	33030	2845	7468	1388
5	2018	9.69	68302	103.61	102.079	202471	52893	16426	748055	1.23543e+06	24906	3757	11051	1618
6	2001	8.37	12040.9	100.4	100	251674	60730	7514	1073600	1028355	52784	1408	5169	937
6	2002	8.44	12986	100.7	98.9	470317	117599	9851	1205989	1136644	64703	1619	6388	1844
6	2003	8.92	14257.8	102.53	101.686	339667	68933	13545	1504708	1481429	56031	2584	7859	3102
6	2004	8.84	16297	104.81	103.464	405633	109989	14695	1958552	2034846	59967	2907	7494	4294
6	2005	8.75	18983.2	102.79	101.357	425557	70181	15672	2.46716e+06	2.23656e+06	66104	3267	8192	4213
6	2006	8.92	21788	102.1	101.222	488427	112422	17052	2.83696e+06	2.40538e+06	69048	4368	8594	4090
6	2007	8.99	25729	104.3	105.122	663476	92903	19518	3.56368e+06	2.95433e+06	77157	5516	8012	5990
6	2008	9.08	31259	109.11	104.637	757993	88452	20893	4.2156e+06	4.00079e+06	76673	6493	10348	4052
6	2009	9.24	35239	97	100.049	487753	39606	25803	3.27175e+06	3.71299e+06	80925	7125	12633	6045
6	2010	9.36	42355	103.33	103.041	655922	69090.3	34216	4.29428e+06	5.2349e+06	84654	9884	14994	9338
6	2011	9.47	50760	106.64	105.165	822489	36840	37102	5.11422e+06	6.18093e+06	80977	14658	17715	4729
6	2012	9.9	56649	100.96	102.842	900426	36308	41152	5.25172e+06	6.58207e+06	87180	19740	17530	3882
6	2013	10.1	61996.2	100.02	102.4	965438	66246	45996	5340791	6.79526e+06	94885	25292	18077	2627
6	2014	9.91	65201.2	99.66	101.695	927023	49884	37860	5.56606e+06	6.97282e+06	99586	18417	16404	3039
6	2015	10.08	65354.4	97.93	101.38	1039804	58744	42153	5.11002e+06	5.59729e+06	85366	19332	19554	3267
6	2016	9.97	50791	99.21	101.918	1086327	66485	52603	4.48136e+06	5.13146e+06	87839	25561	22996	4046
6	2017	9.98	53526.7	104.02	102.174	1126797	60657	49871	4.94267e+06	6.31071e+06	88858	20500	25456	3915
6	2018	9.95	58007.5	103.47	101.878	1109761	81509	65686	5.79898e+06	7.60858e+06	95317	25476	34534	5676
7	2001	8.64	7640.01	101.1	101.3	116385	42206	2627	152979	197266	17913	639	1533	455
7	2002	8.61	8334	101.2	99.5	147573	31478	3413	186810	220622	19580	1004	1670	739
7	2003	8.7	9338	101.09	101.169	143612	49315	4267	240856	432167	19480	1172	2268	827
7	2004	8.8	10932	104.1	104.091	160381	34738	3657	191674	556995	22156	1048	1951	658
7	2005	8.47	13348	101.96	101.503	181972	68343	4101	276416	459748	25642	1290	1958	853
7	2006	8.66	15720	102.2	101.361	223152	47138	4578	311747	558397	28456	1335	2241	1002
7	2007	8.78	19383	103.9	104.802	302268	55378	5251	403905	726816	32509	1635	2181	1435
7	2008	8.89	23514	107.27	105.113	320948	10913	5536	491921	870334	31731	1895	2302	1339
7	2009	8.9	26595	99.4	100.071	255869	24317	5934	334697	853611	39393	2166	2912	856
7	2010	9	31599	102.44	103.702	291062	29519.1	6445	450650	1.25166e+06	45313	2789	2993	663
7	2011	9.1	38460	105.55	105.246	334721	25288	8196	543392	1.76182e+06	44815	3334	3941	921
7	2012	9.25	43415	100.36	102.489	401633	39674	9171	602771	1.84507e+06	49961	3913	4213	1045
7	2013	9.4	47428	99.97	102.9	426647	50734	10751	569895	1.94917e+06	48008	4549	5141	1061
7	2014	9.37	50160	100.21	101.991	455328	33180	11933	624616	2.07906e+06	49774	5288	5658	987
7	2015	9.62	51086	97.58	101.652	511991	19560	14800	536326	1461563	49276	6154	7345	1301
7	2016	9.51	53868	98.72	102.303	440179	24635	18922	490726	1.43341e+06	48252	7537	9647	1738
7	2017	9.56	54838	104.71	101.605	480565	23816	20450	525774	1.45352e+06	45530	7780	10964	1706
7	2018	9.46	55610.9	104.62	102.791	518601	22403	27034	558685	1.59548e+06	36376	10530	14520	1984
8	2001	8.14	9348.91	100.1	100.8	146443	59939	3670	217380	192619	32219	711	2380	579
8	2002	8.3	10184	100.2	99.3	167213	71949	4392	241239	227526	34198	939	2888	565
8	2003	8.41	11615.1	102.34	100.922	225700	72391	4972	372503	249011	34635	1151	3173	648
8	2004	8.49	13897	104.98	103.841	199437	56838	4919	371991	346293	39233	1325	2932	662
8	2005	8.46	14434.1	102.2	101.183	272673	53079	6050	578939	467973	44203	1598	3293	1159
8	2006	8.53	16195	102.1	101.932	272818	67901	6535	701387	705855	45068	1911	3418	1206
8	2007	8.7	18478	104.5	105.389	465250	89399	7242	1.00519e+06	837705	48205	2386	3706	1150
8	2008	8.7	21727	108.97	105.555	514292	76336	7974	929081	1.1129e+06	50717	3047	3877	1050
8	2009	8.75	22447	97.6	100.187	410176	26107	9014	635350	700738	54159	3384	4357	1273
8	2010	8.93	27076	105.22	103.895	375784	52549.4	10269	850565	983337	61854	4070	4815	1384
8	2011	9.11	32819	107.45	105.829	362306	24766	23432	924668	1.6915e+06	66599	5063	9704	8665
8	2012	9.21	35711	100.81	103.177	554500	26993	30610	990761	1.83054e+06	65118	7068	13359	10183
8	2013	9.48	37697	100.14	102.2	692823	24089	32264	1.22389e+06	1.51575e+06	62660	10338	16118	5808
8	2014	9.35	39226.3	99.97	101.481	625220	47476	31856	1.21666e+06	1.72574e+06	62648	13468	14557	3831
8	2015	9.47	39461.6	98.98	101.122	665481	55986	34611	631720	1.00063e+06	56598	14663	16914	3034
8	2016	9.37	40432	99.35	101.792	553475	65258	35293	491955	902214	54942	13177	18856	3260
8	2017	9.42	41916	103.4	101.899	542391	46142	30958	527019	1.14367e+06	47406	10607	17963	2388
8	2018	9.54	43274.4	103.28	101.356	534590	38802	34582	481622	1.89199e+06	37155	12017	19530	3035
9	2001	9.6	37382	100.7	100	513177	157502	12777	2686041	3383435	51965	3268	3610	5899
9	2002	9.59	40646	100.3	100.5	627725	113831	19970	3101288	4123841	54749	3968	4952	11050
9	2003	10.13	46718	102.43	100.066	704495	107323	22374	4583292	6468305	56211	5936	5992	10446
9	2004	10.11	55307	106.7	102.152	789738	80526	20471	6973125	8706808	59089	6737	6131	7603
9	2005	10.03	51474	100.84	100.956	990971	64219	32741	8.65827e+06	9.4922e+06	67048	10441	8711	13589
9	2006	10.44	57695	100.1	101.215	1017136	343003	36042	1.08474e+07	1.12759e+07	80201	12050	9881	14111
9	2007	10.45	66367	103.5	103.15	1349387	66989	47205	1.37296e+07	1.36574e+07	90145	15212	12112	19881
9	2008	10.55	73124	107.91	105.783	1584587	80582	52835	1.6047e+07	1.53413e+07	95129	17831	14325	20679
9	2009	10.65	78989	97	99.5921	1129246	154541	62241	1.36042e+07	1.37287e+07	132859	22012	19650	20579
9	2010	10.57	76074	103.75	103.106	1.42783e+06	138345	71196	17325476	1.92189e+07	134952	26165	23188	21843
9	2011	10.48	82560	106.46	105.177	1759264	195058	80215	1.98529e+07	2.3462e+07	148500	32142	30926	17147
9	2012	10.65	85373	99.44	102.834	2257639	329015	82682	1.93542e+07	2.40615e+07	153361	37139	33166	12377
9	2013	10.56	90993	100.16	102.3	2455541	306330	86450	1.88786e+07	2.45492e+07	165755	39157	35584	11709
9	2014	10.82	97370	100.47	102.652	2923623	404128	81664	1.91947e+07	2.60656e+07	168173	39133	33264	9267
9	2015	10.61	103796	97.02	102.419	3408040	393310	100006	1.78699e+07	2.44339e+07	171798	46976	41736	11294
9	2016	11.04	116562	99.58	101.511	3747635	275486	119937	1.66381e+07	2.38233e+07	183932	54339	51836	13762
9	2017	11.43	126634	106.72	102.543	4294526	387842	131740	1.74127e+07	2.73222e+07	183462	54630	60925	16185
9	2018	11.24	134982	105.64	101.255	4712501	368178	150233	1.81023e+07	3.04841e+07	188138	62755	69564	17914
10	2001	7.41	12922	100.8	100.8	437920	222041	10352	2938425	2509148	78839	1394	5680	3278
10	2002	7.59	14391	101.7	99.2	384175	324277	13075	3901482	3547407	90574	1940	7002	4133
10	2003	7.69	16809	104.27	101.016	547747	377349	18393	5958671	6169718	98054	3279	8228	6886
10	2004	7.81	20705	109.36	104.055	621441	436990	23532	8803941	9150226	103295	4423	9405	9704
10	2005	8.13	24560	100.87	102.113	898567	570454	34811	1.24597e+07	1.13878e+07	128028	6582	11071	17158
10	2006	8.25	28814	101.2	101.618	938961	743331	53267	1.62982e+07	1.36059e+07	138876	10214	13386	29667
10	2007	8.43	33928	104.9	104.31	1199786	814164	88950	2.07658e+07	16458910	160482	16578	16586	55786
10	2008	8.44	39622	110.04	105.364	1368606	775072	128002	2.45208e+07	1.85259e+07	195333	22601	23379	82022
10	2009	8.55	44744	97.7	99.5699	904044	204328	174329	2.07359e+07	1.58573e+07	273273	31779	36122	106428
10	2010	8.86	52840	105.1	103.813	1.14538e+06	212671	235873	2.81449e+07	2.17334e+07	315831	50298	51436	134139
10	2011	9.16	62290	106.82	105.33	1176007	257895	348381	3.24439e+07	2.56805e+07	342765	84678	81097	182606
10	2012	9.26	68347	98.63	102.566	1388170	409148	472656	3.3424e+07	2.54426e+07	401920	110091	107091	255474
10	2013	9.42	75354	100.45	102.3	1415778	564579	504500	3.33804e+07	2.59491e+07	466159	141259	128898	234343
10	2014	9.35	81874	101.09	102.209	1333134	827409	421907	3.50558e+07	2.58571e+07	498801	146660	124980	150267
10	2015	9.67	87995	96.18	101.661	1533389	813855	428337	3.48833e+07	2.3214e+07	520303	154608	154281	119448
10	2016	9.51	96887	98.79	101.286	1531142	1148875	512429	3.30959e+07	21617700	543438	184632	192636	135161
10	2017	9.52	107150	107.59	101.821	1921579	892586	514402	3.7497e+07	2.61522e+07	560002	187005	219503	107894
10	2018	9.37	115168	106.03	101.458	2539289	557290	600306	4.17162e+07	29996796	560263	198801	294090	107415
11	2001	7.36	14655	100.4	99.8	166371	166829	12828	2425969	1265317	35919	1093	5216	6519
11	2002	7.68	16838	100.5	99.1	218123	186872	17265	3156471	1479011	39973	1843	6390	9032
11	2003	7.76	20147	103.48	101.863	269375	194688	21463	4438510	2193298	46580	2751	7750	10962
11	2004	7.95	23942	105.94	103.863	355130	236930	25294	6115262	3350658	63100	3578	9021	12695
11	2005	7.61	27702.7	100.33	101.322	460770	305270	43221	8.1551e+06	4.22595e+06	80120	6776	12723	23722
11	2006	8.06	31874	101.5	101.059	567917	340522	52980	1.07597e+07	5.24786e+06	102761	8333	15940	28707
11	2007	8.11	37411	104.4	104.174	613495	422127	68933	1.36962e+07	6.22371e+06	129393	9532	19270	40131
11	2008	8.24	42214	109.33	105.029	646000	437764	89931	1.68048e+07	7.6359e+06	159589	12063	25134	52734
11	2009	8.4	44641	96.7	98.4725	366313	60405	108482	1.47674e+07	6.3038e+06	185069	15646	40364	52472
11	2010	8.61	51711	104.65	103.838	479955	75252.9	120742	2.00944e+07	8.63064e+06	223484	18027	50231	52484
11	2011	8.82	59249	107.49	105.383	526815	102133	177066	2.39007e+07	1.12399e+07	253687	24745	75860	76461
11	2012	9.21	63374	99.23	102.184	604144	146756	249373	2.44665e+07	1.03522e+07	278110	33265	108599	107509
11	2013	9.37	68804.7	99.97	102.3	661568	151164	294014	2.62414e+07	1.03094e+07	311042	42744	127122	124148
11	2014	9.06	73002.1	100.58	102.055	706496	172691	261435	2.81104e+07	9.71655e+06	338398	52406	116011	93018
11	2015	9.39	77643.7	97.43	101.411	752916	226035	307264	28300253	7605630	364710	67674	150172	89418
11	2016	9.12	84916	99.46	101.368	787174	165603	393147	2.7345e+07	6.99995e+06	376553	93254	199244	100649
11	2017	9.19	92057	105.84	101.91	915771	216558	377115	2.92397e+07	9.15757e+06	398091	98975	191372	86768
11	2018	9.23	98643.4	105.69	102.112	1138912	269391	455590	3.27936e+07	1.13514e+07	458038	143081	219206	93303
12	2001	7.23	5220.77	99.5	100.5	143175	53651	2045	216948	147106	24403	296	1214	535
12	2002	6.99	5817	101.1	99	236608	58603	2312	232631	187842	23748	367	1287	658
12	2003	7.66	6455	103.5	101.741	231180	248454	2676	276877	290621	25107	532	1516	628
12	2004	7.49	7768	106.05	104.498	286689	136998	2943	355908	343183	24113	658	1597	688
12	2005	7.04	8675.14	101.04	101.352	314361	175703	3516	508065	418307	28405	903	1715	898
12	2006	7.34	10055	101.9	101.223	325886	254776	4679	660767	564260	29875	1274	2083	1322
12	2007	7.24	12045	105.4	105.27	401469	254023	6070	847669	726111	36163	1602	2554	1914
12	2008	7.44	14485	109.43	106.168	406255	224540	10409	1.07528e+06	879772	49465	2729	3988	3692
12	2009	7.62	16408	96	99.0939	312361	101536	16386	842335	723186	59697	4465	7065	4856
12	2010	7.94	20888	105.35	103.139	360739	85657.6	47128	1.09271e+06	1.2453e+06	64169	6396	17367	23365
12	2011	8.25	25659	108.13	105.563	468890	75892	48556	1.57297e+06	1.46008e+06	81087	10982	23209	14365
12	2012	8.52	28792	100.97	102.261	602091	113245	74888	2.06467e+06	1.23126e+06	103047	19391	36641	18856
12	2013	8.52	32000.9	100.15	102.4	828870	106208	93353	2246022	1.64673e+06	119342	34857	45148	13348
12	2014	8.73	34424.6	100.31	101.625	854223	143297	99160	2.65095e+06	1.66932e+06	129319	49960	41889	7311
12	2015	9.19	35996.6	96.87	101.286	864245	134905	127709	2.76541e+06	1.48388e+06	133558	68314	51559	7836
12	2016	8.57	39561	99.21	101.729	851198	142537	172552	2596629	1.50025e+06	135829	95963	67031	9558
12	2017	8.61	43401.4	107.4	101.112	933394	249611	175872	3.00062e+06	2098062	140452	93527	72333	10012
12	2018	8.87	47711.7	105.84	101.705	1049143	177690	207428	3.64853e+06	2.29159e+06	147149	108782	86914	11732
13	2001	7.18	12362	99.5	98.7	74564	68068	4971	1478539	959374	24810	361	1756	2854
13	2002	7.46	13497	99.7	99.5	78328	71512	6522	1838727	1194191	22448	562	2233	3727
13	2003	7.59	14979	101.42	100.85	90214	103654	7236	2346763	1509499	26614	797	2554	3885
13	2004	7.49	17218	103.38	104.048	111651	89102	7498	3055072	1929674	31792	850	2524	4124
13	2005	7.54	18645.8	100.74	102.217	124575	102594	9460	3.59455e+06	2.08536e+06	35716	1202	3182	5076
13	2006	7.73	21471	102	100.803	146219	182380	10351	4.17224e+06	2.31659e+06	40238	1437	3445	5469
13	2007	7.75	25908	105.9	105.228	225962	204129	11341	4.91472e+06	2.61428e+06	47593	2170	3878	5293
13	2008	7.8	30123	105.91	104.551	232001	186485	13181	5.59407e+06	3.07789e+06	59270	2701	5141	5339
13	2009	8.35	33840	98	98.1887	146440	33107	17559	5.11105e+06	3.0129e+06	63269	3842	7844	5873
13	2010	8.59	40025	103.31	103.221	176073	34612.5	21994	6.66187e+06	4.39309e+06	76737	5117	10846	6031
13	2011	8.83	47377	106.17	105.263	183076	47841	32325	8.07166e+06	5.38576e+06	96884	6896	16688	8741
13	2012	8.56	52763	100.3	102.43	215975	57293	42773	8.88271e+06	5.73639e+06	114492	8492	22081	12200
13	2013	8.65	58145	100.07	102.5	259176	80070	53701	9.43137e+06	6.01693e+06	122544	9884	25769	18048
13	2014	8.79	63472	100.36	102.019	297994	81286	58075	9.75846e+06	6.69191e+06	135866	12529	25410	20136
13	2015	9	67965.5	98.32	101.727	339874	117434	83146	9.37952e+06	5.37712e+06	126572	17663	44339	21144
13	2016	8.73	74707	99.98	101.357	498244	121285	130376	8.72297e+06	4.95739e+06	132155	27041	78176	25159
13	2017	9.14	82677	105.58	101.566	612210	125995	128079	9.22437e+06	6.08338e+06	140325	26456	76724	24899
13	2018	8.97	91197.2	104.86	101.35	685249	161649	166610	1.04994e+07	6.78364e+06	160922	37252	96220	33138
14	2001	7.89	5221	98.9	99.5	67319	11445	1778	109246	71126	15149	273	878	627
14	2002	7.48	5829	100	100.1	76123	8636	2037	105792	93887	15335	391	971	675
14	2003	8.29	6678	105.09	100.775	75760	10927	2434	141502	154182	16999	832	1071	531
14	2004	7.98	8189	107.36	103.522	96313	18621	2685	260783	220999	19225	663	1152	870
14	2005	7.53	9440	100.51	101.721	88243	21426	2815	265400	230521	22064	713	1280	822
14	2006	7.71	10798	103.2	101.174	133165	28596	3171	395253	329948	25797	823	1551	797
14	2007	8.25	12633	105.4	104.84	202540	68597	3548	546334	484917	27123	1012	1658	878
14	2008	8.26	14781	110.41	106.046	227841	55472	3746	778762	721953	28241	1016	1726	1004
14	2009	8.52	17335	96.1	99.3414	169343	24572	5224	756820	626273	33055	1502	2439	1283
14	2010	8.63	21253	104.78	103.044	173103	22649.8	6307	1180726	914590	34823	1968	2947	1392
14	2011	8.74	26150	108.36	105.249	186630	25183	9673	1.66496e+06	1.13407e+06	37517	2796	4698	2179
14	2012	8.87	28800	100.98	102.749	195564	34648	12458	2.00211e+06	1.02146e+06	38152	3023	6132	3303
14	2013	9.24	31930	100.42	102.5	242340	68803	16938	2.33006e+06	1.03518e+06	43512	3931	7818	5189
14	2014	8.88	34674	100.12	102.346	260066	42632	25594	2.70886e+06	1.20246e+06	43469	4688	11596	9310
14	2015	9	36724	96.79	101.507	259870	36999	36936	3.01405e+06	1.05103e+06	46548	5722	18620	12594
14	2016	8.75	40400	99.99	101.678	233112	48921	60494	2.41495e+06	1.12128e+06	50620	8202	32631	19661
14	2017	8.77	43424.4	106.14	101.742	297427	51069	70591	2480687	1211317	61897	11507	39496	19588
14	2018	8.93	47433.9	106.43	102.119	386404	42350	86001	2.69408e+06	1.42277e+06	85255	14519	49843	21639
15	2001	7.65	10465	101.4	101.8	173013	164750	11170	1847404	1385158	46804	1373	6484	3313
15	2002	8.08	11645	101.1	99.3	204984	188249	12856	2150069	1586886	72630	1682	7884	3290
15	2003	7.85	13661	102.91	101.116	206369	182462	15794	2769400	2171717	78260	2596	9186	4012
15	2004	7.94	16925	107.42	103.642	327716	226264	18388	3717848	3223743	72255	3230	9385	5773
15	2005	7.72	20096.5	102.85	101.677	304418	285749	28835	4.7721e+06	4.13943e+06	91142	4801	13100	10934
15	2006	8.09	23794	101.8	101.01	389781	269775	38284	6.0343e+06	5.02926e+06	96637	7237	15583	15464
15	2007	8.23	27807	104	104.44	504867	390601	46849	7.82124e+06	6258877	116470	8795	19106	18948
15	2008	8.28	33083	107.68	105.292	635864	389390	60247	9.66734e+06	9.09701e+06	160420	13714	25562	20971
15	2009	8.31	35894	96.9	99.9976	448952	97453	66857	8.26851e+06	8.0837e+06	164620	13983	32091	20783
15	2010	8.49	41106	103.64	102.935	588821	101041	80856	1.10301e+07	1.1486e+07	190329	17259	43441	20156
15	2011	8.67	47335	106.84	105.02	720628	123529	109599	1.34492e+07	15006329	228608	25623	63004	20972
15	2012	8.78	51768	100.84	102.103	921855	154292	128614	1.35936e+07	1.60711e+07	254013	40381	69170	19063
15	2013	8.92	56884.9	100.39	102.2	985532	161265	155170	1.41546e+07	1.73396e+07	279331	67642	73862	13666
15	2014	8.98	60879.1	100.27	101.906	1013777	180289	158619	1.54997e+07	1.73413e+07	286352	77298	69323	11998
15	2015	9.02	64168.3	97.74	101.226	1110158	232771	193220	1.48494e+07	1.2988e+07	297845	93475	85872	13873
15	2016	9.03	68733	99.09	101.232	1075905	284287	212911	1.44313e+07	12908296	301480	88359	106100	18452
15	2017	9.12	72807.1	105.81	101.177	1219536	294417	204859	1.57295e+07	1.58992e+07	304820	67772	118252	18835
15	2018	9	76267.3	106.12	101.988	1365555	386106	231585	1.73449e+07	1.90665e+07	308339	72764	135461	23360
16	2001	7.81	5923.55	100.4	100.7	132058	47123	4093	183827	158298	36138	744	2688	661
16	2002	8.08	6436	98.7	100.1	154968	42098	4441	233571	139471	41492	876	2780	785
16	2003	7.97	7570.18	103.8	101.568	165923	42006	5261	333074	225179	40742	1025	3219	1017
16	2004	8.22	9470	110.12	105.399	202765	71527	6318	440023	295524	42126	1213	3448	1657
16	2005	7.99	11346.5	101.42	102.076	259280	65540	8981	561320	345260	51181	1703	4594	2684
16	2006	8.05	13313	101.6	101.294	298553	100697	11538	719853	378362	59692	2404	5376	3758
16	2007	8.18	16012	104.6	105.425	350776	153359	14916	909923	510753	64879	2875	5571	6470
16	2008	8.34	19593	108.96	107.031	345797	92156	19090	1.24197e+06	746890	71494	4954	8167	5969
16	2009	8.39	20597	96.4	99.417	277610	42149	19589	877224	629601	92571	4952	9912	4725
16	2010	8.55	24446	103.46	103.528	317136	68344.9	25149	1.21943e+06	782100	101467	6408	13856	4885
16	2011	8.7	28661	107.37	105.628	339418	89567	34076	2.16725e+06	1391505	118041	8833	19120	6123
16	2012	8.66	31499	101	102.545	427073	135137	43442	3.19307e+06	2.24024e+06	128323	10910	23594	8938
16	2013	8.78	34211.5	99.9	102.9	432970	113027	55920	3.85778e+06	2.41958e+06	152252	15580	29420	10920
16	2014	9	37071.7	99.95	101.885	454974	123582	62434	4.25335e+06	2.59416e+06	161444	19646	30716	12072
16	2015	8.95	39122.6	97.63	101.301	483254	145384	74373	4.57787e+06	3.11779e+06	158858	21338	40778	12257
16	2016	8.81	42575	99.16	101.518	493898	155891	94669	4.53227e+06	2.87911e+06	166279	28582	51358	14729
16	2017	8.94	46674	107.39	101.365	527681	203580	119240	5.01219e+06	3.1247e+06	162504	35625	66803	16812
16	2018	8.97	50152.2	105.38	101.546	604031	323839	154381	5.78551e+06	2.96348e+06	166807	46868	89620	17893
17	2001	7.46	7813.07	100.1	100.3	277314	63539	4322	179642	236798	44167	1086	2397	839
17	2002	7.34	8319	99.8	99.6	336455	57890	4960	207335	245879	55509	1179	2904	877
17	2003	7.92	9010.7	103.33	102.235	352133	51960	6635	256564	324268	51901	1627	3406	1602
17	2004	8.1	10500	105.96	104.923	349390	68872	7960	325159	430713	50311	1674	3953	2333
17	2005	7.82	11431	102.18	102.901	469865	39049	11534	419384	579902	61226	2038	4835	4661
17	2006	8.26	13296	101.8	101.584	542898	68007	14576	590010	621315	62100	2827	5745	6004
17	2007	8.42	16206	104.1	104.844	718530	74784	17376	802387	728668	67403	3705	7168	6503
17	2008	8.49	19860	109.37	106.268	812470	87455	21147	1143924	992042	72751	4616	8793	7738
17	2009	8.49	22677	98.8	99.586	557837	67962	27206	943290	824004	91161	6065	10579	10562
17	2010	8.77	27906	104.66	102.913	619388	86029	31311	1.391e+06	1.2119e+06	97924	7411	12791	11109
17	2011	9.05	34197	107.31	105.759	722425	108629	42510	1.90783e+06	1.46714e+06	113920	10327	17409	14774
17	2012	9.2	38572	101.78	102.905	829943	124769	51316	1.87537e+06	1.36841e+06	122748	14640	24078	12598
17	2013	9.34	42825.8	100.48	102.8	924432	140201	50816	2.0986e+06	1.46493e+06	133061	18189	26163	6464
17	2014	9.11	47144.6	100.95	101.955	978422	137913	59050	2.39803e+06	1.68668e+06	140741	22536	27829	8685
17	2015	9.52	50653.8	99.42	101.515	1023922	180441	74240	2.70982e+06	1.74646e+06	135481	30204	35676	8360
17	2016	9.3	55665	100.07	101.426	1140495	176827	95157	2.47633e+06	1.42522e+06	136608	43789	42181	9187
17	2017	9.4	60199	105.9	101.508	1376141	161775	110234	2.9011e+06	1.71897e+06	139990	51569	49744	8921
17	2018	9.53	66615.7	106.56	101.613	1701772	148512	124535	3.16576e+06	1.96389e+06	155547	50664	62754	11117
18	2001	7.8	6054	101.3	99.1	140133	53858	4292	174169	118170	28672	906	2572	814
18	2002	7.91	6565	100.3	99.5	146006	38185	4859	180355	146981	29228	1013	2788	1058
18	2003	8.05	7554	102.79	102.449	144597	61454	6054	216386	253509	26988	1492	3124	1438
18	2004	8.16	9117	105.52	105.068	156271	41959	7693	314416	293809	31334	1734	3301	2658
18	2005	7.99	10426	103.64	102.324	181617	48907	8763	385607	310358	38044	2594	3730	2439
18	2006	8.17	11950	103.1	101.441	245359	62305	10249	517924	279925	39752	3578	4142	2529
18	2007	8.42	14492	105.8	105.574	269394	62159	11233	659162	360417	44942	3670	4158	3405
18	2008	8.43	17521	109.85	106.025	376306	104041	14016	881961	477963	50253	5335	4872	3809
18	2009	8.47	20428	99.7	99.6415	244450	71331	15948	623792	536948	63843	4416	7075	4457
18	2010	8.64	24719	103.95	103.113	265684	77051	22381	857759	703078	72637	6438	9601	6342
18	2011	8.81	29880	107.24	105.528	311517	87889	29516	1.09695e+06	913356	85783	8774	13598	7144
18	2012	8.72	33480	101.69	102.012	370130	81340	35709	1.2342e+06	911032	100032	9974	16208	9527
18	2013	8.96	36943	101.33	102.5	460977	78515	41336	1.4403e+06	991310	103414	11938	18327	11071
18	2014	9.02	40270.5	101.54	101.882	500914	92401	44194	1.70907e+06	1.12095e+06	107432	14474	19248	10472
18	2015	9.09	42753.9	100.41	101.38	508931	88886	54501	1908535	1.02188e+06	114869	19499	23641	11361
18	2016	9.36	46382	100.44	102.845	563211	73668	67779	1.4275e+06	887896	119345	25524	29635	12620
18	2017	9.45	49558	105.67	101.009	704866	95442	77934	1.76695e+06	1.23384e+06	130829	31365	33073	13496
18	2018	9.37	52948.6	104.77	101.412	835997	109258	94503	2.10275e+06	1.443e+06	146948	35414	43361	15728
19	2001	7.89	13729.9	100.2	99.3	290623	223130	27596	9582012	8418217	79052	2549	8144	16903
19	2002	8.09	15030	99.7	98.6	322137	265836	34352	11909156	10635982	86881	3819	9972	20561
19	2003	8.01	17213.1	102.22	100.629	377998	392278	43186	15370992	13552002	93812	6181	12985	24020
19	2004	8.13	19707	106.4	102.97	431337	444158	52201	19241067	17094293	93051	8093	14682	29426
19	2005	8.36	24435	101.55	102.25	491009	330791	72220	2.40975e+07	1.98209e+07	119359	12887	18951	40382
19	2006	8.44	28332	100.7	101.786	596323	320525	90886	3.05464e+07	2.36366e+07	147233	21351	23886	45649
19	2007	8.68	33151	102.4	103.676	676737	366132	102449	3.73361e+07	2.79053e+07	199464	26692	25389	50368
19	2008	8.77	37589	108.61	105.597	745953	429045	103883	4.11251e+07	3.06526e+07	238684	28099	28883	46901
19	2009	8.87	41166	96.7	97.6538	572882	124500	125673	3.6239e+07	2.69598e+07	283650	32247	39027	54399
19	2010	9.1	44736	102.95	103.121	657617	127125	152907	4.67177e+07	36682916	344692	40866	47706	64335
19	2011	9.33	50807	105.53	105.321	941883	199056	196272	56321600	4.43578e+07	410805	52012	67333	76927
19	2012	9.35	54095	101.52	102.813	1079004	284141	229514	6.36222e+07	4.79107e+07	492327	60448	78731	90335
19	2013	9.23	58833	101.37	102.5	1162162	267011	264265	7.31763e+07	5.49428e+07	501718	68990	93592	101683
19	2014	9.28	63469	101.45	102.306	1166552	351182	278358	7.4531e+07	4.96633e+07	506862	75147	96144	107067
19	2015	9.61	67503	98.99	101.549	1458467	376627	355939	7.30188e+07	4.35001e+07	501696	103941	135717	116281
19	2016	9.61	74016	100.26	100.91	1865963	427007	505667	6.54137e+07	4.05987e+07	515649	155581	203609	146477
19	2017	9.77	80932	105.25	100.95	2404041	493875	627834	6.76314e+07	4.37345e+07	565287	182639	283564	161631
19	2018	9.63	86412	106.17	101.64	2876840	423863	793819	7.07723e+07	5.03525e+07	762733	216469	367938	209412
20	2001	7.54	4668	102	100.6	46178	23471	1838	135100	73102	9532	275	1171	392
20	2002	7.62	5099	100.3	99.1	66936	18676	1927	147665	113029	12085	380	1110	437
20	2003	7.77	5969	101.79	101.062	84902	40619	2250	177705	144463	13188	452	1212	586
20	2004	8.02	7196	104.62	104.395	91853	36672	2202	231441	251768	14801	495	1114	593
20	2005	7.66	8787.73	101.35	102.445	92642	46357	2379	287199	289082	17947	641	1183	555
20	2006	8.03	10296	101.2	101.34	118678	29013	2784	383112	377860	18940	679	1381	724
20	2007	8.03	12555	102.3	106.089	142831	32468	3480	490623	556043	20141	945	1612	923
20	2008	7.98	14966	107.85	107.783	154767	75503	3884	683999	802428	23243	1086	1863	935
20	2009	8.1	16045	97.9	97.8552	113824	18343	4277	496276	859714	29856	1280	2091	906
20	2010	8.36	20219	103.04	102.984	152128	23784.7	5117	652451	1.30243e+06	33987	1574	2512	1031
20	2011	8.61	25326	106.22	105.905	171984	36989	8106	859064	2.37305e+06	40135	2757	3614	1735
20	2012	8.42	27952	100.59	103.235	212500	55224	13610	921500	3.16597e+06	41268	6511	5017	2082
20	2013	8.59	30741.2	100.05	102.2	210060	61692	23251	939561	2.93005e+06	40664	14382	6755	2114
20	2014	8.75	33089.6	101.57	102.096	234760	57101	32298	1.30426e+06	3184493	41208	22237	7911	2150
20	2015	8.77	35190	98.78	101.509	249686	49921	43696	1.40556e+06	3.21569e+06	38269	30815	9740	3141
20	2016	8.76	38027	99.48	101.637	272643	52750	59239	1.26262e+06	3.12789e+06	39903	43078	11599	4562
20	2017	8.76	38102	104.35	101.39	384486	64647	56988	1.43996e+06	3.82e+06	36857	37976	14595	4417
20	2018	8.74	41489.2	104.48	101.498	425970	69454	44224	1.77139e+06	4.30201e+06	39961	20302	18105	5817
21	2001	7.83	7135	100.3	98.5	12660	28	390	63717	99374	927	89	102	199
21	2002	7.94	7803	98.2	99.5	23791	1	546	67461	111851	848	141	176	229
21	2003	8.19	8316	103.23	100.125	19580	281	445	64842	126309	1040	110	147	188
21	2004	8.41	9450	105.58	104.405	22631	1044	375	82492	207491	1409	137	135	103
21	2005	8.11	10871	101.21	101.457	25553	1044	498	85203.8	126785	1225	176	172	150
21	2006	8.17	12654	101	101.532	36952	1045	538	109957	229280	1209	246	158	134
21	2007	8.32	14555	106.1	105.042	47583	1040	632	166171	541061	1262	278	199	155
21	2008	8.35	17175	113.28	106.925	60689	670	873	166602	792445	1726	331	366	176
21	2009	8.44	19254	97.7	99.3212	31513	3894	1040	174529	673789	4210	456	359	225
21	2010	8.66	23831	105.23	104.837	41003.8	3207.3	1019	216204	820851	4893	572	312	135
21	2011	8.88	28898	106.42	106.066	42542	4298	1489	223310	1.1216e+06	5397	732	504	253
21	2012	9.15	32377	102.04	103.206	46066	13152	1824	280703	1.17535e+06	6787	865	747	212
21	2013	9.19	35663	99.25	102.8	51959	2773	2359	317293	1.15851e+06	6962	921	994	444
21	2014	9.1	38923.7	100.6	102.355	56881	3476	2416	418530	1.27425e+06	7514	969	957	490
21	2015	9.23	40818	99.4	101.032	53903	4324	3127	426793	1.12473e+06	7713	1211	1521	395
21	2016	9.12	44347	100.09	101.592	104736	29344	3658	346879	870564	7840	1278	1854	526
21	2017	9.48	48430	104.14	102.187	131484	5190	4564	430166	934869	7715	1627	2242	695
21	2018	9.8	51955.3	106.15	102.489	133154	12027	6451	464591	1344870	8160	2127	3355	969
22	2001	7.04	5654	100.8	101.7	68049	57731	2047	117164	96552	16491	262	1108	677
22	2002	7.44	6347	100.7	99.6	78913	45630	3142	111615	90698	17572	367	1421	1354
22	2003	7.67	7209	102.87	100.58	81541	41893	4589	148969	106958	17744	560	1835	2194
22	2004	7.25	9608	105.08	103.674	99770	30993	5171	187608	185404	20739	562	1910	2699
22	2005	7.39	10982	102.3	100.762	126910	43689	6260	239764	183318	24619	918	2412	2930
22	2006	7.57	12457	101.7	102.374	132274	62995	6471	309242	221821	26826	1204	2591	2676
22	2007	7.72	14660	105.5	104.734	165278	68641	6715	422272	293794	31563	1601	2838	2276
22	2008	7.79	18025	110.21	105.571	191910	135814	8324	534025	370811	34421	1997	3237	3090
22	2009	7.93	22920	97.8	98.3638	153117	24576	13482	411372	360336	35005	3845	5503	4134
22	2010	8.34	27596	102.1	103.248	208184	36076.7	22825	699445	483486	37078	5150	11985	5690
22	2011	8.78	34500	105.91	105.303	201425	61970	32039	1495691	952264	40698	8839	16786	6414
22	2012	8.64	38914	101.75	102.584	230572	106818	38924	3.10467e+06	1.41942e+06	46122	11402	19738	7784
22	2013	8.68	43223	100.52	102.7	241133	65987	49036	3.82114e+06	2.05738e+06	52612	12562	24865	11609
22	2014	8.96	47850	100.32	101.754	232515	46152	55298	5.1903e+06	3.06556e+06	58354	19418	25114	10766
22	2015	9	52321	98.24	101.254	364514	52910	82791	3.99381e+06	1.87737e+06	61520	35086	38533	9172
22	2016	9.07	58502	98.87	101.951	440241	134941	59518	3.35552e+06	1.82954e+06	68055	19981	32099	7438
22	2017	9.2	63442	105.26	102.449	507509	160478	64648	3.7829e+06	1.87407e+06	79149	19297	37525	7826
22	2018	9.26	65932.7	104.99	101.793	697312	157782	72121	4.59724e+06	2.22206e+06	91973	22686	40958	8477
23	2001	7.16	5250	101.5	102.1	557995	109297	5039	168425	167580	48180	926	2202	1911
23	2002	7.29	5766	100.5	99.7	606462	81913	5997	262983	183161	61312	1193	2371	2433
23	2003	7.42	6418	102.23	101.664	677500	78499	7443	302836	275156	57867	1475	2865	3103
23	2004	7.45	8113	106.75	104.888	651613	90487	7260	348804	320602	60117	1638	2775	2847
23	2005	6.84	9060	103.86	101.661	878622	72442	10567	409237	358220	66382	2256	3585	4726
23	2006	7.24	10546	102.9	102.315	1109129	88690	13109	567612	499668	68584	2930	4401	5778
23	2007	7.43	12893	104.7	105.927	1092302	132263	19165	731212	630322	78849	3406	5205	10554
23	2008	7.51	15378	112.52	105.073	1365592	146976	24335	1.06656e+06	926160	86736	4098	6914	13323
23	2009	7.69	17339	98.3	100.795	1044100	59349	33047	1.15218e+06	999389	85921	6260	11943	14844
23	2010	7.96	21182	102.48	103.179	1.49504e+06	52677	40230	1.24029e+06	1.38935e+06	83800	8342	16671	15217
23	2011	8.22	26133	105.16	105.34	1501274	75902	49734	2.16336e+06	1.8478e+06	82485	11808	19241	18685
23	2012	8.48	29608	101.03	102.535	1711959	111765	66312	3.11557e+06	2.05464e+06	98010	16368	26732	23212
23	2013	8.45	32617	100.38	102.8	1527764	457719	82453	3.27605e+06	2.23342e+06	109708	23510	33488	25455
23	2014	8.35	35128	100.54	101.573	1932330	329337	91167	3.6684e+06	2.45529e+06	119676	29926	32085	29156
23	2015	8.91	36775	97.86	101.461	2302223	273629	110746	2.83868e+06	1855499	116842	40437	41859	28450
23	2016	8.3	40003	99.8	101.823	2404210	269147	142522	2.62015e+06	2185523	124614	54277	58088	30157
23	2017	8.56	44651.3	107.66	102.49	2455639	314742	167484	3516899	3.14485e+06	144821	64642	73789	29053
23	2018	8.67	48883.2	106.36	102.109	2909491	217862	152987	4.77765e+06	4.54502e+06	158847	53805	73167	26015
24	2001	6.83	2895.29	100.4	101.8	37124	7055	950	51278	35378	9488	178	513	259
24	2002	6.73	3153	100.2	99	46277	6131	1260	56551	41478	8960	354	544	362
24	2003	6.89	3603	102.28	101.239	48417	11333	1242	81182	74162	8623	385	566	291
24	2004	6.98	4215	104.89	103.982	46344	10731	1486	126838	110199	7793	450	765	271
24	2005	6.42	5051.96	101.35	101.01	55263	16533	2226	113495	90451.1	9779	782	1065	379
24	2006	6.59	5787	101.1	101.713	72322	23258	2674	135063	86194.8	10737	923	1220	531
24	2007	6.84	6915	103.5	106.406	88467	20507	2759	203977	116148	11365	874	1287	598
24	2008	7.05	8824	108.85	107.589	107578	18716	2943	274144	206522	11458	873	1403	667
24	2009	7.08	10309	100.5	98.7179	55462	23863	3709	152777	119939	13093	1336	1659	714
24	2010	7.34	13119	102.73	102.924	75264.9	21504	4414	201561	144275	15087	1322	2441	651
24	2011	7.59	16413	105.41	105.147	75230	18705	8351	263411	228545	15886	2358	3170	2823
24	2012	7.63	19710	101.48	102.714	88969	39543	11296	314607	190636	18732	3103	4111	4082
24	2013	8.04	23151	100.94	102.5	123526	32079	17405	320949	154751	23888	3988	6456	6961
24	2014	8.09	26437	101.06	102.43	132720	33063	22467	358005	155804	23969	8203	7331	6933
24	2015	8.55	29847.2	98.39	101.815	160345	43832	18295	544979	237995	23537	7538	8317	2440
24	2016	7.77	33246	98.63	101.967	152854	42508	25315	399211	121194	24124	10953	11081	3281
24	2017	8.14	37956.1	106.1	101.588	260656	39700	34610	550042	262013	28290	13885	16898	3827
24	2018	8.08	41243.6	105.23	102.31	264591	41971	44508	574422	261327	33357	14992	25577	3939
25	2001	6	4866	101	99.1	97602	21299	1793	114715	100313	11703	344	807	642
25	2002	6.12	5179	100	99.8	108545	16388	1780	129403	103355	13938	448	721	611
25	2003	6.04	5662	102.21	101.231	115946	24263	1966	146961	125044	12943	574	788	604
25	2004	6.82	6733	107.98	106.019	130487	32211	2132	202035	171396	14695	740	793	599
25	2005	6.38	7835	104.56	101.427	166265	26889	2556	238576	260959	14798	776	905	875
25	2006	6.66	8970	101.8	101.869	191639	34117	3085	306084	331633	16027	1005	1076	1004
25	2007	6.79	10540	104.2	105.861	215387	31413	3108	428695	450821	17819	1014	1100	994
25	2008	6.9	12587	107.35	105.699	248073	52397	4089	448392	484502	19754	1474	1389	1226
25	2009	6.91	13539	98.1	100.397	159559	42329	4633	367972	377770	21110	1637	1825	1171
25	2010	7.3	15752	102.74	103.732	174612	21180	5645	510789	522467	22552	2333	2212	1100
25	2011	7.69	19265	104.64	104.855	175358	37857	7150	620874	604853	25092	2796	3175	1179
25	2012	6.77	22195	101.38	102.734	217689	35947	9260	542364	669573	27817	3324	4482	1454
25	2013	7.84	25322	101.05	103.1	248782	42177	11512	876855	705576	28483	3961	5705	1846
25	2014	7.79	27263.6	100.95	102.373	249119	48289	13343	1.05167e+06	939709	30523	4732	6508	2103
25	2015	7.85	28806	99.1	101.887	378253	33619	17603	1.06647e+06	832599	39535	6301	9147	2155
25	2016	7.99	31093	100.05	102.274	376839	71072	23709	885517	855884	41116	7907	13549	2253
25	2017	8.17	34221	104.94	101.983	422560	71848	28695	965886	1.17279e+06	46576	7801	17867	3027
25	2018	8.26	37136.3	104.9	101.525	440347	124048	36515	1.05287e+06	1664875	49667	9606	23655	3254
26	2001	3.43	5307		100.1	3898	50	23	8178	2416	220	8	3	12
26	2002	4.32	6093		100.4	7444	138.03	15	6816	5705	559	4	5	6
26	2003	3.87	6871		100.867	5756	100	24	9908	4778	617	4	12	8
26	2004	4.4	7779		102.681	9633	179.19	62	11852	4678	426	20	13	29
26	2005	3.74	9114		101.471	8567	164.93	102	10726.6	2431.72	599	12	20	70
26	2006	4.16	10430		102.033	11090	201.65	89	20557.9	2156.4	1013	21	21	47
26	2007	4.62	12109		103.369	16305	277.58	97	29033.4	2662.6	675	23	23	51
26	2008	4.71	13861		105.721	42553	601	350	32819.4	2148.4	635	39	48	263
26	2009	4.55	15295		101.409	8263	294	195	26648.6	2226.4	1332	71	72	52
26	2010	5.03	17027		102.2	10583	345.4	162	53797.4	5150	1259	76	33	53
26	2011	5.51	20077		104.994	9739	151	263	94546	15664.2	1081	101	41	121
26	2012	5.07	22936		103.507	12418	310	170	202370	9170.3	1199	81	61	28
26	2013	4.37	26326		103.6	18029	206	203	204923	5491.6	1203	92	57	54
26	2014	4.22	29252		102.899	19834	551	248	204719	8842.4	1262	92	65	91
26	2015	6.37	31999		101.996	26658	373	309	52714.2	13778.2	1130	128	90	91
26	2016	5.09	35184		102.108	17790	442	712	47182.5	12026.8	1126	176	410	126
26	2017	5.62	39267		102.454	22358	2328	1097	36925.2	24089.2	1249	273	652	172
26	2018	5.75	43398		102.253	26511	702	1469	40142.2	23410.4	1569	453	669	347
27	2001	7.64	5024	103.6	101	496334	59999	2326	141623	122937	57275	476	1449	401
27	2002	7.43	5523	102	98.9	645655	51723	2530	157739	120674	60533	684	1470	376
27	2003	8.11	6480	101.65	101.651	626189	40604	3421	190697	164772	54239	1191	1737	493
27	2004	8.26	7757	104.45	103.053	736305	24176	3217	262428	193260	49020	1099	1587	531
27	2005	8.06	9899	103.72	101.169	948487	36347	4166	384088	230843	53656	1693	1817	656
27	2006	8.3	12138	102.6	101.479	965356	84403	5717	439250	252989	59458	1815	2166	1736
27	2007	8.4	14607	104	105.147	1221429	49437	8499	533873	289722	65072	2412	2779	3308
27	2008	8.51	18246	109.53	106.359	1350798	119882	11898	678154	367432	64752	3775	3961	4162
27	2009	8.58	21688	99.3	100.523	1152301	114091	15570	409123	458177	68040	5858	5798	3914
27	2010	8.77	27133	103.61	103.971	1.30995e+06	96516.8	22949	563478	606888	73218	8138	7939	6872
27	2011	8.95	33464	105.94	105.703	1414442	99568	32227	676818	731531	73501	13037	11643	7547
27	2012	9.14	38564	102.6	102.789	1618303	107571	43608	850077	668896	82428	17043	16392	10173
27	2013	9.28	43117	102.01	103	1920210	176446	57287	1.02241e+06	999564	93494	26487	26157	4643
27	2014	9.14	46929	101.08	101.642	1999843	113781	56235	1.41374e+06	1.35509e+06	97138	24399	16067	15769
27	2015	9.43	47626	98.84	100.962	2202211	97870	74904	1.46216e+06	1.52555e+06	92618	17322	21449	36133
27	2016	9.27	51015	99.85	101.95	2231466	104388	69611	1.58034e+06	1.36653e+06	94755	22565	27149	19897
27	2017	9.31	57266.3	105.3	101.961	2326046	168900	98935	2.38072e+06	1.67496e+06	98188	46607	31595	20733
27	2018	9.53	63477.5	105.39	102.161	2668607	250996	76512	3.03622e+06	2.18926e+06	96710	30888	35241	10383
28	2001	7.78	4163.36	102	104	76925	16115	734	47716	43723	17291	256	387	91
28	2002	6.78	4493	100.2	100	105493	10933	781	51047	52782	14693	227	441	113
28	2003	7.04	5021.63	101.72	101.066	114294	16641	961	74062	55150	16888	324	536	101
28	2004	7.24	5970	105.49	102.329	126364	15722	910	103604	92806	14420	334	483	93
28	2005	6.86	7476.53	102.16	101.75	151746	4766	1759	110610	188082	16795	712	790	257
28	2006	6.78	8757	104.1	101.276	160515	7375	1460	160831	283138	16696	550	663	247
28	2007	7.06	10346	102.8	105.528	189323	10106	1608	168566	418841	18769	600	781	227
28	2008	7.17	12110	106.67	108.21	220823	7257	2178	175008	481245	20118	952	970	256
28	2009	7.29	12872	101.5	101.254	141603	22776	2676	83059.8	365400	21158	1120	1075	481
28	2010	7.72	16113	103.51	104.101	162659	15506.8	3558	127497	611312	21661	1412	1592	554
28	2011	8.15	19595	104.7	105.867	171499	22493	5287	156986	625760	21332	2105	2441	741
28	2012	8.28	21978	102.05	102.693	218843	21475	8261	183042	533297	24290	3265	3777	1219
28	2013	8.35	24538.9	100.36	103.2	239490	17986	10976	142943	541213	25047	3735	5453	1788
28	2014	8.32	26432.9	100.13	102.129	267679	24359	12020	208026	318646	27122	4986	5144	1890
28	2015	8.91	26165.3	97.7	101.558	297574	26784	14584	215921	220369	25859	5504	6825	2255
28	2016	8.45	27643	98.74	102.322	300201	36156	20276	191568	255392	25759	6114	10272	3890
28	2017	8.66	28496.5	105.92	102.464	335096	40813	24448	169461	330599	23738	5785	13691	4972
28	2018	8.46	31336.1	104.61	102.047	412044	39551	27882	258875	390102	22214	6035	17400	4447
29	2001	6.27	5734.57	100.3	102.6	18292	10998	162	16864	8557	2005	44	75	43
29	2002	6.35	6426	103.2	102.3	19671	6072	151	16228	7216	2037	40	56	55
29	2003	6.72	7277	102	102.002	21724	4200	173	22081	12196	2265	70	60	43
29	2004	6.8	8606	102.8	103.152	23541	24302	124	46181	18593	2649	49	44	31
29	2005	6.76	10044.7	102.1	100.759	20993	1434	216	31349.6	17673.5	2590	103	83	30
29	2006	6.99	11762	102.4	101.59	30086	1402	325	51123.1	42544.2	2610	79	98	148
29	2007	7.18	14257	104.2	106.644	35574	3237	387	28897.2	39028.2	2915	91	115	181
29	2008	7.26	17389	110.49	110.087	32830	5082	431	39428	40603.3	2501	148	120	163
29	2009	7.45	19454	100.9	102.648	21550	2940	499	19782.6	51927	4603	175	147	177
29	2010	7.62	24115	103.82	105.354	31176.7	2668	602	31765.2	50042	4858	193	129	280
29	2011	7.78	29522	106.51	106.138	32346	2715	732	33953.4	42214.8	5006	204	233	295
29	2012	7.61	33181	102.22	103.06	35117	3781	844	42796.5	38498.5	5181	298	283	263
29	2013	7.96	36875	101.54	103.9	39089	5793	1099	35070.9	50501.1	4767	520	364	215
29	2014	8.04	39671	100.94	102.761	42044	2862	1534	31554.9	30450.4	4731	660	590	284
29	2015	8.2	41252	98.18	102.619	39325	2401	2590	36670.1	22434	4008	1103	1184	303
29	2016	7.79	43531	99.63	101.736	52070	1982	3284	35839.4	16208.4	4166	1381	1569	334
29	2017	8.02	44047	106.09	101.753	61876	2252	3181	28231.9	16793.3	5656	949	1946	286
29	2018	8.28	47689.5	104.33	101.575	66838	3274	4439	32918.3	25446.2	4301	1287	2885	267
30	2001	7.19	5340	101.5	101.6	18045	5677	412	39477	23970	2821	98	175	139
30	2002	7.39	5804	100.7	99.4	21316	5038	503	35938	13483	2975	105	226	172
30	2003	7.35	6691	102.27	101.655	18070	5794	441	53802	20662	2718	101	200	140
30	2004	7.7	7880	104.94	103.691	21783	8378	399	73491	39629	3515	89	184	126
30	2005	7.37	10239	102.06	101.497	20821	16872	516	80775.9	37337.4	4046	106	185	225
30	2006	7.63	11847	101.3	101.936	28137	8472	671	109481	51788.8	4412	172	245	254
30	2007	7.82	14649	103.2	105.41	35840	15254	838	135098	61084.1	5565	112	270	456
30	2008	8.13	17892	108.97	108.481	34179	14184	1087	171671	86466.7	5153	160	329	598
30	2009	8.22	21777	100.2	100.748	24379	1597	1277	99533.8	96599.2	6920	182	284	811
30	2010	8.31	26860	104.21	104.071	26678	1904.1	739	155225	101506	6378	268	397	74
30	2011	8.39	33043	107.51	106.338	33677	5161	1079	201306	79615.5	7358	442	527	110
30	2012	8.37	36394	101.52	102.035	41465	3196	1985	187459	79850.3	8073	846	910	229
30	2013	8.71	39613	99.8	103.4	44142	2578	3230	179874	80954.2	8234	1792	1187	251
30	2014	8.55	41834	100.78	101.874	53949	5078	3532	266659	134633	9500	2183	1195	154
30	2015	8.81	43805	97.49	101.15	54704	3606	4394	236899	101967	9247	2626	1591	177
30	2016	9.15	47194	99.57	101.714	62996	4181	6149	205259	105082	9004	2510	3329	310
30	2017	9.2	50765	105.9	102.1	110512	3044	8575	267106	165813	9859	2561	5633	381
30	2018	8.73	54094.2	103.51	102.044	98599	7006	9860	275203	129426	11077	2999	6403	458
31	2001	8.29	7913	102.5	104	40031	7207	1086	66798	169955	4551	189	683	214
31	2002	8.37	8382	100.2	99.4	46117	7918	1239	129029	179203	5317	216	779	244
31	2003	8.38	9700	103.44	100.411	49072	8852	1473	238643	246819	5335	254	938	281
31	2004	8.49	11199	104.5	102.712	52267	8400	1492	292142	310117	6141	272	870	350
31	2005	8.2	13108	102.79	100.729	58280	8420	1851	499333	330985	6986	320	1117	414
31	2006	8.3	15000	102.2	101.312	62089	13826	2256	701060	320029	7408	381	1166	709
31	2007	8.51	16999	104.4	105.485	87372	15939	2270	1074853	469486	8863	476	1255	539
31	2008	8.56	19893	111.19	108.056	109197	25891	2412	1.848e+06	649552	8810	482	1408	522
31	2009	8.66	19942	98	100.738	62804	12162	2872	1.09081e+06	521726	12655	662	1865	345
31	2010	8.92	25034	104.56	104.33	79755.4	5535.5	3560	1.25547e+06	880863	14382	914	2272	374
31	2011	9.18	30087	107.07	105.949	88066	9307	4736	1.38914e+06	1.6024e+06	15451	1273	2732	731
31	2012	9.05	33796	100.56	103.826	106678	9526	7044	1.42608e+06	1.93665e+06	15671	1679	3375	1990
31	2013	8.99	37552.5	100.48	103.9	119023	9453	8224	1.59328e+06	2.16353e+06	15822	2081	4620	1523
31	2014	9.18	40648	100.28	102.106	122965	6081	10210	1.75499e+06	2.13388e+06	15662	2360	4935	2915
31	2015	9.41	40036	98.25	100.567	138234	14679	12250	1.25226e+06	1.4545e+06	16949	3024	6354	2872
31	2016	9.1	40564	99.91	102.54	154364	13855	14105	1.39103e+06	1.10886e+06	16945	3598	7999	2508
31	2017	9.56	44941	103.51	102.331	153633	11297	14260	1.62505e+06	1.4137e+06	15212	3207	8927	2126
31	2018	9.41	49474.7	103.66	102.029	187305	16553	14647	1.53815e+06	1.9323e+06	15022	3665	9473	1509
